# Supplementary material for: Applicability of personal laser scanning in forestry inventory
Source: PLoS One. 2019 Feb 27;14(2):e0211392. doi: 10.1371/journal.pone.0211392 (PMC6392439; doi:10.1371/journal.pone.0211392)
Supplement: S1 Table — (XLSX) [file pone.0211392.s001.xlsx]

## Sheet: Original Data
Number of trees	Tree species	DBH cm		Number	X	Y	Z
1	Chinese Scholartree	17.2		D110	-4.289	-1.902	1.623
2	Chinese Scholartree	15.4		D111	-2.242	-1.956	1.658
3	Chinese Scholartree	14.8		D113	3.552	-3.241	1.818
4	Chinese Scholartree	12.7		D114	6.485	-4.221	1.844
5	Chinese Scholartree	12.9		D115	6.675	-5.781	1.784
6	Chinese Scholartree	14		D116	5.255	-6.711	1.787
7	Chinese Scholartree	16.1		D117	7.76	-7.859	1.876
8	Chinese Scholartree	19.1		D118	7.316	-9.115	1.843
9	Chinese Scholartree	13.6		D119	7.013	-10.886	1.831
10	Chinese Scholartree	16.5		D120	8.375	-10.938	1.805
11	Chinese Scholartree	7.4		D121	6.949	-13.173	1.825
12	Chinese Scholartree	8.9		D122	5.087	-13.053	1.749
13	Chinese Scholartree	21.5		D123	3.09	-12.821	1.679
14	Chinese Scholartree	6.2		D124	0.726	-12.776	1.653
15	Chinese Scholartree	6.9		D125	-1.046	-11.773	1.612
16	Chinese Scholartree	10.2		D126	-3.513	-13.238	1.563
17	Chinese Scholartree	15.4		D127	-1.634	-10.614	1.554
18	Chinese Scholartree	9.2		D128	-3.041	-8.553	1.55
19	Chinese Scholartree	15.4		D129	0.006	-9.571	1.724
20	Chinese Scholartree	13.9		D130	1.191	-7.508	1.747
21	Chinese Scholartree	6.4		D131	2.435	-7.853	1.805
22	Chinese Scholartree	12.1		D132	3.698	-9.807	1.684
23	Chinese Scholartree	17.8		D133	-3.789	-4.256	1.668
24	Chinese Scholartree	5.9		D134	-5.097	-6.441	1.6
25	Chinese Scholartree	17.4		D135	-6.679	-5.563	1.605
26	Chinese Scholartree	18.9		D136	-5.842	-7.359	1.603
27	Chinese Scholartree	12.2		D137	-7.676	-5.523	1.498
28	Chinese Scholartree	9.8		D138	-9.196	-8.494	1.603
29	Chinese Scholartree	12.7		D139	-5.742	-9.632	1.592
30	Chinese Scholartree	18		D140	-6.27	-10.459	1.56
				D112

## Sheet: Original Data(DBH)
Number of trees	Tree species	Measured DBH cm	1.1-1.5m		1.2-1.4m		1.1-1.5mBIAS		1.2-1.4mBIAS		1.1-1.5m(Yi-Yri)2		1.2-1.4m(Yi-Yri)2
			Contact	Non-contact	Contact	Non-contact	Contact	Non-contact	Contact	Non-contact	Contact	Non-contact	Contact	Non-contact
1	Chinese Scholartree	17.2	20.6	15.94	21.9	15.9	3.4	-1.26	4.7	-1.3	11.56	1.5876	22.09	1.69
2	Chinese Scholartree	15.4	21.6	15.44	22.5	15.4	6.2	0.04	7.1	0	38.44	0.0016	50.41	0
3	Chinese Scholartree	14.8	16.3	11.7	16.1	11.9	1.5	-3.1	1.3	-2.9	2.25	9.61	1.69	8.41
4	Chinese Scholartree	12.7	18.1	13.22	17	13.9	5.4	0.52	4.3	1.2	29.16	0.2704	18.49	1.44
5	Chinese Scholartree	12.9	8.4	11.34	17.2	13.6	-4.5	-1.56	4.3	0.7	20.25	2.4336	18.49	0.49
6	Chinese Scholartree	14	16.6	12.1	16.5	11.7	2.6	-1.9	2.5	-2.3	6.76	3.61	6.25	5.29
7	Chinese Scholartree	16.1	21.2	14.6	25.1	14.4	5.1	-1.5	9	-1.7	26.01	2.25	81	2.89
8	Chinese Scholartree	19.1	19.8	16.9	20	16.9	0.7	-2.2	0.9	-2.2	0.49	4.84	0.81	4.84
9	Chinese Scholartree	13.6	15.7	11.7	15.4	11.3	2.1	-1.9	1.8	-2.3	4.41	3.61	3.24	5.29
10	Chinese Scholartree	16.5	19.6	16.3	19.1	16.2	3.1	-0.2	2.6	-0.3	9.61	0.04	6.76	0.09
11	Chinese Scholartree	7.4	9.8	7.9	4.6	7.5	2.4	0.5	-2.8	0.1	5.76	0.25	7.84	0.01
12	Chinese Scholartree	8.9	10.9	7.7	8.7	7.3	2	-1.2	-0.2	-1.6	4	1.44	0.04	2.56
13	Chinese Scholartree	21.5	24.2	20.1	23.9	20.1	2.7	-1.4	2.4	-1.4	7.29	1.96	5.76	1.96
14	Chinese Scholartree	6.2	11.9	6	9.4	5.9	5.7	-0.2	3.2	-0.3	32.49	0.04	10.24	0.09
15	Chinese Scholartree	6.9	9.8	5.9	9.5	5.7	2.9	-1	2.6	-1.2	8.41	1	6.76	1.44
16	Chinese Scholartree	10.2	14.9	8.1	11.2	8	4.7	-2.1	1	-2.2	22.09	4.41	1	4.84
17	Chinese Scholartree	15.4	20.8	14.4	19.7	14.5	5.4	-1	4.3	-0.9	29.16	1	18.49	0.81
18	Chinese Scholartree	9.2	11.9	8.3	10.9	8.3	2.7	-0.9	1.7	-0.9	7.29	0.81	2.89	0.81
19	Chinese Scholartree	15.4	17.5	12.9	17.2	13	2.1	-2.5	1.8	-2.4	4.41	6.25	3.24	5.76
20	Chinese Scholartree	13.9	17.5	12.5	16.9	12.5	3.6	-1.4	3	-1.4	12.96	1.96	9	1.96
21	Chinese Scholartree	6.4	8.3	4.6	9.6	5.1	1.9	-1.8	3.2	-1.3	3.61	3.24	10.24	1.69
22	Chinese Scholartree	12.1	13	10.3	12.7	10.2	0.9	-1.8	0.6	-1.9	0.81	3.24	0.36	3.61
23	Chinese Scholartree	17.8	20.3	15.2	19.8	15.2	2.5	-2.6	2	-2.6	6.25	6.76	4	6.76
24	Chinese Scholartree	5.9	7.1	6.5	8.4	7.7	1.2	0.6	2.5	1.8	1.44	0.36	6.25	3.24
25	Chinese Scholartree	17.4	19.2	16	18.8	16	1.8	-1.4	1.4	-1.4	3.24	1.96	1.96	1.96
26	Chinese Scholartree	18.9	21.8	17	22.4	17.2	2.9	-1.9	3.5	-1.7	8.41	3.61	12.25	2.89
27	Chinese Scholartree	12.2	12.9	10.1	13	10	0.7	-2.1	0.8	-2.2	0.49	4.41	0.64	4.84
28	Chinese Scholartree	9.8	11.4	8.5	11.6	8.7	1.6	-1.3	1.8	-1.1	2.56	1.69	3.24	1.21
29	Chinese Scholartree	12.7	15.1	11.9	14.8	11.9	2.4	-0.8	2.1	-0.8	5.76	0.64	4.41	0.64
30	Chinese Scholartree	18	20.4	16.8	19.6	16.7	2.4	-1.2	1.6	-1.3	5.76	1.44	2.56	1.69
	mean	13.2833
	Bias						2.60333	-1.28533	2.5	-1.19333
	BIAS%						19.5985	-9.67629	18.8206	-8.98369
	SUM/n										10.7043	2.49077	10.68	2.64
	RMSE										3.27175	1.57822	3.26803	1.62481
	RMSE%										24.6305	11.8812	24.6025	12.2319
