# Supplementary material for: Applicability of personal laser scanning in forestry inventory
Source: PLoS One. 2019 Feb 27;14(2):e0211392. doi: 10.1371/journal.pone.0211392 (PMC6392439; doi:10.1371/journal.pone.0211392)
Supplement: S2 Table — (XLSX) [file pone.0211392.s002.xlsx]

## Sheet: Sheet1
	data Collection (minute)		data process	total time
PLS	5		5	10
Field	DBH(40 min)+Tree position(60 min)		10	110
