# Supplementary material for: Applicability of personal laser scanning in forestry inventory
Source: PLoS One. 2019 Feb 27;14(2):e0211392. doi: 10.1371/journal.pone.0211392 (PMC6392439; doi:10.1371/journal.pone.0211392)
Supplement: S1 Text — (TXT) [file pone.0211392.s004.TXT]

D110		-4.289	-1.902	1.623
D111		-2.242	-1.956	1.658
D113		3.552	-3.241	1.818
D114		6.485	-4.221	1.844
D115		6.675	-5.781	1.784
D116		5.255	-6.711	1.787
D117		7.760	-7.859	1.876
D118		7.316	-9.115	1.843
D119		7.013	-10.886	1.831
D120		8.375	-10.938	1.805
D121		6.949	-13.173	1.825
D122		5.087	-13.053	1.749
D123		3.090	-12.821	1.679
D124		0.726	-12.776	1.653
D125		-1.046	-11.773	1.612
D126		-3.513	-13.238	1.563
D127		-1.634	-10.614	1.554
D128		-3.041	-8.553	1.550
D129		0.006	-9.571	1.724
D130		1.191	-7.508	1.747
D131		2.435	-7.853	1.805
D132		3.698	-9.807	1.684
D133		-3.789	-4.256	1.668
D134		-5.097	-6.441	1.600
D135		-6.679	-5.563	1.605
D136		-5.842	-7.359	1.603
D137		-7.676	-5.523	1.498
D138		-9.196	-8.494	1.603
D139		-5.742	-9.632	1.592
D140		-6.270	-10.459	1.560
